# Supplementary material for: Clinical and Genetic Characteristics of Mexican Patients with Juvenile Presentation of Niemann-Pick Type C Disease
Source: Case Rep Neurol Med. 2014 Oct 2;2014:785890. doi: 10.1155/2014/785890 (PMC4202276; doi:10.1155/2014/785890)
Supplement: Supplementary file 1 — Supplementary Video 1: Case 1 with 12 years, the patient was inpatient at our hospital and during a talk she presented the gelastic cataplexy. Supplementary Video 2: Case 1 with 14 years, showing the supranuclear vertical gaze palsy, with impossibility of pursuit downward movement and experiencing a small dropping of the head. Supplementary Video 3: Case 1 with 14 years, demonstrating ataxia at the beginning of therapy with miglustat. Supplementary Video 4: Case 2 with 24 years, showing ataxia and right limbs spasticity and dystonia. Supplementary Video 5: Case 2 with 24 years, showing supranuclear vertical gaze palsy and slow saccadic movements. Supplementary Video 6: Case 2 with 24 years, showing swallowing difficulties with liquids. [file 785890.f1.zip]

Archive with 8 entries (7 files):
- Videos/
- Videos/Supplementary video 1.mp4
- Videos/Supplementary video 2.mp4
- Videos/Supplementary video 3.mp4
- Videos/Supplementary video 4.mp4
- Videos/Supplementary video 5.mp4
- Videos/Supplementary video 6.mp4
- Videos/Supplementary video 7.mp4
